# Supplementary material for: Awareness of obstetric fistula and its associated factors among reproductive-aged women: Demographic and health survey data from Gambia
Source: PLoS One. 2023 Apr 6;18(4):e0283666. doi: 10.1371/journal.pone.0283666 (PMC10079005; doi:10.1371/journal.pone.0283666)
Supplement: S1 File — (ZIP) [file pone.0283666.s001.zip]

Archive with 5 entries (3 files):
- Supporting documents/
- Supporting documents/Availability of Data and Materials.docx
- Supporting documents/Data/
- Supporting documents/Data/GMIR81FL.DTA
- Supporting documents/Ethnical approval and consent to participation.docx
